# Supplementary material for: Identification and pathogenicity of Alternaria and Fusarium species associated with bagged apple black spot disease in Shaanxi, China
Source: Front Microbiol. 2024 Sep 12;15:1457315. doi: 10.3389/fmicb.2024.1457315 (PMC11424465; doi:10.3389/fmicb.2024.1457315)
Supplement: Supplementary file 1 [file Data_Sheet_1.ZIP]

Archive with 8 entries (8 files):
- FIGURE 1.tiff
- FIGURE 2.tiff
- FIGURE 3.tiff
- FIGURE 4.tiff
- FIGURE 5.tiff
- FIGURE 6.tiff
- FIGURE 7.tif
- Tables.docx
